# Supplementary material for: Gene expression profiling of primary male breast cancers reveals two unique subgroups and identifies N-acetyltransferase-1 (NAT1) as a novel prognostic biomarker
Source: Breast Cancer Res. 2012 Feb 14;14(1):R31. doi: 10.1186/bcr3116 (PMC3496149; doi:10.1186/bcr3116)
Supplement: Additional file 3 — Enrichment in biological process GO terms of the genes up-regulated in luminal M1 tumors vs. luminal M2 tumors. [file bcr3116-S3.XLS]

## Sheet: Blad1
Additional 3. Enrichment in biological process GO-terms of the genes up-regulated in luminal M1 tumors versus luminal M2 tumors.
Term	Count	PValue	Fold Enrichment	FDR
Enrichment Score: 12.591530731361736
GO:0007155~cell adhesion	122	3.95786e-14	2.00885	7.21867e-11
GO:0022610~biological adhesion	122	4.39835e-14	2.00583	8.02913e-11
cell adhesion	78	9.65291e-12	2.27263	1.4177e-08
Enrichment Score: 7.862466691083256
nucleus	466	3.27672e-16	1.38881	4.88498e-13
transcription regulation	230	1.82768e-10	1.49085	2.68426e-07
Transcription	232	4.81978e-10	1.47254	7.07868e-07
dna-binding	209	3.23813e-09	1.47781	4.75574e-06
GO:0006350~transcription	240	5.0797e-09	1.41016	9.27736e-06
GO:0045449~regulation of transcription	285	9.23016e-09	1.35041	1.68576e-05
GO:0030528~transcription regulator activity	181	3.1534e-07	1.42341	0.000498544
GO:0006355~regulation of transcription, DNA-dependent	197	5.61573e-07	1.3893	0.00102563
GO:0003700~transcription factor activity	124	1.00029e-06	1.52989	0.00158142
GO:0051252~regulation of RNA metabolic process	199	1.42991e-06	1.36806	0.0026115
GO:0003677~DNA binding	243	2.23897e-06	1.30791	0.00353971
GO:0043565~sequence-specific DNA binding	82	1.79897e-05	1.60186	0.0284374
Enrichment Score: 7.040780751599809
GO:0001501~skeletal system development	79	1.95256e-17	2.80013	3.56607e-14
GO:0048706~embryonic skeletal system development	31	1.493e-12	4.39514	2.72681e-09
GO:0048598~embryonic morphogenesis	66	1.69029e-11	2.42599	3.08708e-08
GO:0043009~chordate embryonic development	66	4.84493e-10	2.25162	8.84858e-07
GO:0009792~embryonic development ending in birth or egg hatching	66	6.43978e-10	2.23764	1.17614e-06
IPR001827:Homeobox protein, antennapedia type, conserved site	15	1.36104e-09	7.08006	2.28398e-06
short sequence motif:Antp-type hexapeptide	14	7.1116e-09	7.04137	1.31602e-05
GO:0048705~skeletal system morphogenesis	32	9.5999e-09	3.14723	1.75329e-05
GO:0048704~embryonic skeletal system morphogenesis	21	6.45671e-08	4.02204	0.000117922
GO:0007389~pattern specification process	52	7.12204e-08	2.21751	0.000130074
IPR012287:Homeodomain-related	46	7.92175e-08	2.35788	0.000132936
GO:0003002~regionalization	42	1.45128e-07	2.41322	0.000265056
IPR017970:Homeobox, conserved site	44	1.495e-07	2.36226	0.000250878
IPR001356:Homeobox	44	2.59265e-07	2.31831	0.000435075
Homeobox	44	2.7401e-07	2.31925	0.000402429
GO:0048568~embryonic organ development	38	3.99937e-07	2.4547	0.000730425
GO:0048562~embryonic organ morphogenesis	32	5.84348e-07	2.66674	0.00106722
GO:0003700~transcription factor activity	124	1.00029e-06	1.52989	0.00158142
GO:0009952~anterior/posterior pattern formation	31	4.18598e-06	2.48842	0.00764483
GO:0043565~sequence-specific DNA binding	82	1.79897e-05	1.60186	0.0284374
DNA-binding region:Homeobox	34	1.90595e-05	2.2221	0.0352644
SM00389:HOX	44	5.48485e-05	1.87038	0.0742653
PIRSF002612:homeotic protein Hox A5/D4	6	0.000752888	7.07232	1.10596
IPR017995:Homeobox protein, antennapedia type	6	0.00247564	5.66404	4.07424
Enrichment Score: 6.318736831919817
GO:0044420~extracellular matrix part	34	4.33524e-11	3.66635	6.3072e-08
GO:0005604~basement membrane	19	1.71397e-05	3.16107	0.0249331
basement membrane	12	0.000148858	3.86541	0.218401
Enrichment Score: 6.173112789518936
extracellular matrix	67	4.11422e-19	3.37803	6.04243e-16
GO:0031012~extracellular matrix	79	6.70197e-18	2.85726	9.75048e-15
GO:0005578~proteinaceous extracellular matrix	75	2.02255e-17	2.90184	2.94254e-14
GO:0044420~extracellular matrix part	34	4.33524e-11	3.66635	6.3072e-08
GO:0005201~extracellular matrix structural constituent	29	3.52052e-10	3.84955	5.56586e-07
GO:0044421~extracellular region part	127	5.33955e-09	1.66372	7.76834e-06
GO:0005576~extracellular region	186	0.00385602	1.20009	5.4658
Enrichment Score: 5.745710749453137
GO:0005912~adherens junction	37	5.14491e-09	2.93132	7.48517e-06
GO:0070161~anchoring junction	39	7.01843e-09	2.80368	1.02109e-05
GO:0005925~focal adhesion	26	3.20915e-07	3.15414	0.000466887
GO:0005924~cell-substrate adherens junction	26	7.41367e-07	3.02798	0.00107859
GO:0030055~cell-substrate junction	26	2.36218e-06	2.85658	0.00343661
GO:0030054~cell junction	70	1.81078e-05	1.67742	0.0263412
GO:0016323~basolateral plasma membrane	34	7.63856e-05	2.07312	0.111073
Enrichment Score: 5.562877748932932
GO:0001944~vasculature development	50	3.80337e-08	2.30316	6.94632e-05
GO:0001568~blood vessel development	48	1.19872e-07	2.26846	0.000218928
GO:0048514~blood vessel morphogenesis	38	2.00359e-05	2.09517	0.0365864
GO:0001525~angiogenesis	26	0.000613472	2.07183	1.11451
Enrichment Score: 5.460943380455174
GO:0005856~cytoskeleton	164	1.11061e-07	1.47944	0.000161579
GO:0044430~cytoskeletal part	115	4.04894e-06	1.51676	0.0058905
GO:0043228~non-membrane-bounded organelle	261	1.7851e-05	1.25604	0.0259677
GO:0043232~intracellular non-membrane-bounded organelle	261	1.7851e-05	1.25604	0.0259677
Enrichment Score: 5.187657560603575
GO:0006928~cell motion	74	1.46486e-06	1.76774	0.00267533
GO:0051674~localization of cell	50	3.03659e-05	1.84408	0.0554446
GO:0048870~cell motility	50	3.03659e-05	1.84408	0.0554446
Enrichment Score: 5.053744111492516
GO:0042641~actomyosin	12	4.05058e-06	5.37511	0.00589289
GO:0001725~stress fiber	11	8.36091e-06	5.56986	0.0121633
GO:0032432~actin filament bundle	11	2.03703e-05	5.12427	0.029632
Enrichment Score: 4.986751914858459
GO:0007010~cytoskeleton organization	70	5.8861e-07	1.84586	0.00107501
GO:0030036~actin cytoskeleton organization	41	1.31248e-05	2.06265	0.0239678
GO:0007015~actin filament organization	19	5.0441e-05	2.92144	0.0920832
Enrichment Score: 4.54132096601867
GO:0051301~cell division	53	6.09773e-07	2.05907	0.00111366
cell division	45	3.88701e-06	2.08732	0.0057086
GO:0007049~cell cycle	103	6.02106e-06	1.54669	0.010996
GO:0022403~cell cycle phase	62	1.36914e-05	1.75806	0.0250025
mitosis	33	2.52293e-05	2.22486	0.0370471
GO:0000278~mitotic cell cycle	56	4.56865e-05	1.74671	0.0834069
GO:0000280~nuclear division	38	6.06388e-05	1.99444	0.11069
GO:0007067~mitosis	38	6.06388e-05	1.99444	0.11069
GO:0000087~M phase of mitotic cell cycle	38	9.1701e-05	1.95681	0.167346
GO:0005819~spindle	27	0.000101106	2.27858	0.146995
GO:0048285~organelle fission	38	0.000150431	1.91173	0.274384
GO:0000279~M phase	47	0.000515935	1.67679	0.938097
Enrichment Score: 4.452427875809086
GO:0035295~tube development	44	2.98026e-07	2.29831	0.0005443
GO:0060541~respiratory system development	23	0.000128857	2.43777	0.235078
GO:0030323~respiratory tube development	22	0.000148782	2.47601	0.271381
GO:0030324~lung development	21	0.000271253	2.4389	0.494247
Enrichment Score: 4.127905842832581
GO:0060284~regulation of cell development	38	2.00359e-05	2.09517	0.0365864
GO:0050767~regulation of neurogenesis	32	4.51201e-05	2.18339	0.0823733
GO:0051960~regulation of nervous system development	34	0.000126593	2.01726	0.230951
GO:0045664~regulation of neuron differentiation	26	0.000269023	2.18339	0.490194
Enrichment Score: 4.116209820258365
GO:0060284~regulation of cell development	38	2.00359e-05	2.09517	0.0365864
GO:0051094~positive regulation of developmental process	44	0.000122773	1.82641	0.22399
GO:0045597~positive regulation of cell differentiation	38	0.000182162	1.89427	0.332171
Enrichment Score: 3.9928462688776363
GO:0060173~limb development	23	6.91293e-05	2.53626	0.12618
GO:0048736~appendage development	23	6.91293e-05	2.53626	0.12618
GO:0035108~limb morphogenesis	22	0.000108697	2.52814	0.198334
GO:0035107~appendage morphogenesis	22	0.000108697	2.52814	0.198334
GO:0035113~embryonic appendage morphogenesis	20	0.000139823	2.63059	0.25506
GO:0030326~embryonic limb morphogenesis	20	0.000139823	2.63059	0.25506
Enrichment Score: 3.9334642093853387
GO:0044420~extracellular matrix part	34	4.33524e-11	3.66635	6.3072e-08
GO:0005581~collagen	17	6.49203e-09	5.65666	9.44505e-06
trimer	14	4.90291e-08	6.24412	7.20076e-05
collagen	26	7.40725e-08	3.38766	0.000108788
GO:0048407~platelet-derived growth factor binding	9	5.73597e-07	9.01446	0.000906839
hydroxylysine	14	6.44734e-07	5.23701	0.000946899
triple helix	14	6.44734e-07	5.23701	0.000946899
IPR008160:Collagen triple helix repeat	22	3.11202e-06	3.15466	0.0052222
Ehlers-Danlos syndrome	8	3.30933e-06	9.27699	0.00486021
hydroxyproline	14	3.32469e-06	4.63849	0.00488277
region of interest:Triple-helical region	11	8.99622e-06	5.53251	0.0166465
hydroxylation	19	9.6853e-06	3.28848	0.0142236
GO:0030199~collagen fibril organization	12	1.18087e-05	4.85198	0.0215647
GO:0032964~collagen biosynthetic process	5	0.000323609	10.917	0.589379
domain:Fibrillar collagen NC1	6	0.00141667	6.3098	2.58934
IPR000885:Fibrillar collagen, C-terminal	6	0.00155659	6.17896	2.58029
GO:0005583~fibrillar collagen	6	0.00218176	5.82303	3.12769
GO:0043588~skin development	9	0.00219054	3.63899	3.92595
propeptide:C-terminal propeptide	5	0.0029228	7.22998	5.27256
SM00038:COLFI	6	0.0040517	4.98512	5.35061
Enrichment Score: 3.6114929432260574
GO:0051172~negative regulation of nitrogen compound metabolic process	73	4.35715e-05	1.61324	0.0795472
GO:0045934~negative regulation of nucleobase, nucleoside, nucleotide and nucleic acid metabolic process	72	4.87433e-05	1.61401	0.0889853
GO:0031327~negative regulation of cellular biosynthetic process	77	5.02583e-05	1.58306	0.0917499
GO:0009890~negative regulation of biosynthetic process	77	9.89643e-05	1.55093	0.18059
GO:0051253~negative regulation of RNA metabolic process	54	0.000132903	1.69889	0.242451
GO:0045892~negative regulation of transcription, DNA-dependent	53	0.000159571	1.69677	0.291033
GO:0000122~negative regulation of transcription from RNA polymerase II promoter	42	0.000231682	1.80517	0.422289
GO:0010629~negative regulation of gene expression	68	0.000272466	1.5498	0.496452
GO:0016481~negative regulation of transcription	63	0.000291296	1.57745	0.530675
GO:0010558~negative regulation of macromolecule biosynthetic process	72	0.000294641	1.5233	0.536753
GO:0010605~negative regulation of macromolecule metabolic process	90	0.000692732	1.40763	1.25764
GO:0006357~regulation of transcription from RNA polymerase II promoter	87	0.00168116	1.37848	3.02625
Enrichment Score: 3.5548465963464384
hsa04310:Wnt signaling pathway	28	6.94197e-05	2.26075	0.0838804
wnt signaling pathway	24	0.000162307	2.35856	0.238111
GO:0016055~Wnt receptor signaling pathway	26	0.000269023	2.18339	0.490194
hsa04916:Melanogenesis	20	0.000446578	2.40575	0.538477
hsa05217:Basal cell carcinoma	13	0.0012424	2.89144	1.49147
Enrichment Score: 3.5270061993481794
GO:0051270~regulation of cell motion	36	2.25224e-05	2.13593	0.041126
GO:0040012~regulation of locomotion	35	5.43332e-05	2.0766	0.0991853
GO:0030334~regulation of cell migration	31	0.000140312	2.08905	0.25595
GO:0040017~positive regulation of locomotion	20	0.000652699	2.34773	1.18537
GO:0051272~positive regulation of cell motion	19	0.00171757	2.23035	3.09082
Enrichment Score: 3.459701319888855
GO:0003779~actin binding	49	0.000169	1.7359	0.266851
GO:0008092~cytoskeletal protein binding	67	0.00041908	1.5315	0.660503
actin-binding	37	0.00058981	1.81038	0.862749
Enrichment Score: 3.3934070961320852
zinc	218	1.26694e-05	1.31324	0.0186055
IPR007087:Zinc finger, C2H2-type	87	1.77652e-05	1.58193	0.0298078
zinc-finger	169	9.27181e-05	1.32327	0.136086
IPR015880:Zinc finger, C2H2-like	84	0.000160789	1.50088	0.269479
metal-binding	277	0.000259468	1.21259	0.380397
GO:0046872~metal ion binding	386	0.000459683	1.14786	0.724279
GO:0043169~cation binding	387	0.000814758	1.13976	1.28037
GO:0008270~zinc ion binding	220	0.00125005	1.20591	1.95811
GO:0043167~ion binding	390	0.00135104	1.13106	2.11472
GO:0046914~transition metal ion binding	259	0.00202198	1.17286	3.14928
Enrichment Score: 3.252494354400117
GO:0030155~regulation of cell adhesion	27	0.000136529	2.23301	0.249057
GO:0045785~positive regulation of cell adhesion	16	0.000165133	3.01158	0.301162
GO:0010810~regulation of cell-substrate adhesion	12	0.00197886	2.91119	3.55302
GO:0010811~positive regulation of cell-substrate adhesion	9	0.00219054	3.63899	3.92595
Enrichment Score: 3.0597979715388735
GO:0000775~chromosome, centromeric region	26	6.7868e-06	2.70355	0.00987344
GO:0000779~condensed chromosome, centromeric region	16	0.000120573	3.10562	0.175274
GO:0000776~kinetochore	15	0.00217189	2.49558	3.11374
kinetochore	13	0.00294628	2.64475	4.24095
Enrichment Score: 2.978302827711969
domain:LIM zinc-binding 1	13	0.000400968	3.26921	0.739404
domain:LIM zinc-binding 2	13	0.000400968	3.26921	0.739404
domain:LIM zinc-binding 3	9	0.000457832	4.5266	0.843844
LIM domain	15	0.00108445	2.67605	1.58094
IPR001781:Zinc finger, LIM-type	15	0.00158171	2.57457	2.62142
Enrichment Score: 2.923673997509883
IPR013091:EGF calcium-binding	18	2.15041e-05	3.2366	0.0360803
IPR018097:EGF-like calcium-binding, conserved site	21	4.48859e-05	2.76616	0.075297
IPR013032:EGF-like region, conserved site	44	0.000102059	1.84606	0.171128
IPR000742:EGF-like, type 3	32	0.000133094	2.07142	0.223113
IPR001881:EGF-like calcium-binding	20	0.000168814	2.60416	0.282911
domain:EGF-like 5; calcium-binding	11	0.000246434	3.97649	0.455051
domain:EGF-like 2; calcium-binding	14	0.000366321	3.11445	0.675718
egf-like domain	34	0.000489786	1.88647	0.716928
domain:EGF-like 7; calcium-binding	9	0.000863889	4.16447	1.58662
domain:EGF-like 4; calcium-binding	10	0.000914879	3.7316	1.67952
domain:EGF-like 1	21	0.000973095	2.22869	1.78549
IPR006209:EGF	22	0.00128117	2.13007	2.12835
IPR000152:EGF-type aspartate/asparagine hydroxylation conserved site	18	0.00203654	2.26562	3.36318
SM00179:EGF_CA	20	0.00228473	2.10101	3.05064
Enrichment Score: 2.7957100797897136
GO:0043292~contractile fiber	23	0.000305799	2.30913	0.443976
GO:0044449~contractile fiber part	22	0.000332613	2.35058	0.482819
GO:0030016~myofibril	21	0.000605064	2.30724	0.876689
GO:0030017~sarcomere	18	0.0024311	2.2301	3.47927
Enrichment Score: 2.707875901203618
GO:0035295~tube development	44	2.98026e-07	2.29831	0.0005443
GO:0048729~tissue morphogenesis	34	4.06885e-05	2.1332	0.0742857
GO:0035239~tube morphogenesis	26	8.1773e-05	2.34579	0.149241
GO:0060429~epithelium development	38	0.000150431	1.91173	0.274384
GO:0002009~morphogenesis of an epithelium	22	0.000173335	2.45075	0.316099
GO:0060562~epithelial tube morphogenesis	16	0.000743195	2.64654	1.34867
GO:0016331~morphogenesis of embryonic epithelium	14	0.00133521	2.72924	2.41067
Enrichment Score: 2.648644084951333
domain:VWFC	9	3.63511e-05	6.12422	0.0672473
Enrichment Score: 2.6322885672960914
GO:0000278~mitotic cell cycle	56	4.56865e-05	1.74671	0.0834069
GO:0051329~interphase of mitotic cell cycle	20	0.0011164	2.25092	2.01942
GO:0051325~interphase	20	0.00162707	2.18339	2.93024
Enrichment Score: 2.4480315519772815
GO:0030247~polysaccharide binding	27	0.000683221	2.02365	1.07471
GO:0001871~pattern binding	27	0.000683221	2.02365	1.07471
GO:0005539~glycosaminoglycan binding	25	0.000899866	2.05554	1.41323
Enrichment Score: 2.4324002797074984
GO:0010628~positive regulation of gene expression	74	0.000947981	1.45298	1.71726
GO:0006357~regulation of transcription from RNA polymerase II promoter	87	0.00168116	1.37848	3.02625
GO:0045941~positive regulation of transcription	71	0.00185486	1.43008	3.33395
GO:0045893~positive regulation of transcription, DNA-dependent	61	0.00275543	1.45401	4.91448
Enrichment Score: 2.371058606525818
GO:0060485~mesenchyme development	15	0.000170584	3.14912	0.311089
GO:0048762~mesenchymal cell differentiation	14	0.000517115	2.99681	0.940234
GO:0014031~mesenchymal cell development	14	0.000517115	2.99681	0.940234
GO:0014032~neural crest cell development	10	0.00222799	3.30817	3.99178
GO:0014033~neural crest cell differentiation	10	0.00222799	3.30817	3.99178
Enrichment Score: 2.2975913095202882
GO:0044427~chromosomal part	52	0.000248816	1.67755	0.361385
GO:0005694~chromosome	55	0.00300205	1.48272	4.27987
Enrichment Score: 2.2472714034264145
domain:FZ	9	0.000222217	4.9577	0.410419
IPR000024:Frizzled cysteine-rich domain	8	0.000544427	5.03471	0.909697
Enrichment Score: 2.19761925142442
GO:0034329~cell junction assembly	11	0.00138617	3.24558	2.50158
GO:0034330~cell junction organization	13	0.00253346	2.67775	4.5272
GO:0007044~cell-substrate junction assembly	8	0.00263052	3.9698	4.69673
Enrichment Score: 1.9848760936931327
GO:0001763~morphogenesis of a branching structure	17	0.000468295	2.65126	0.851826
GO:0060562~epithelial tube morphogenesis	16	0.000743195	2.64654	1.34867
GO:0048754~branching morphogenesis of a tube	15	0.000996449	2.6845	1.8043
Enrichment Score: 1.9828173903609827
GO:0051495~positive regulation of cytoskeleton organization	13	0.000431991	3.22547	0.786035
GO:0051130~positive regulation of cellular component organization	30	0.000818284	1.91526	1.48397
GO:0051493~regulation of cytoskeleton organization	24	0.00170197	2.00005	3.06316
GO:0033043~regulation of organelle organization	33	0.00204724	1.74883	3.67364
Enrichment Score: 1.8385710382923552
GO:0001708~cell fate specification	14	0.000517115	2.99681	0.940234
Enrichment Score: 1.770354437379933
GO:0048545~response to steroid hormone stimulus	30	0.00282434	1.77032	5.03441
Enrichment Score: 1.7647045149663854
GO:0051174~regulation of phosphorus metabolic process	63	0.000715341	1.52499	1.29843
GO:0019220~regulation of phosphate metabolic process	63	0.000715341	1.52499	1.29843
GO:0042325~regulation of phosphorylation	61	0.000752025	1.53441	1.36459
GO:0043549~regulation of kinase activity	48	0.00212169	1.55957	3.80481
GO:0045859~regulation of protein kinase activity	46	0.0029959	1.54994	5.33236
Enrichment Score: 1.7105234144036492
GO:0008134~transcription factor binding	64	0.00261998	1.44199	4.06273
Enrichment Score: 1.708976859284787
GO:0051726~regulation of cell cycle	49	0.000246748	1.70905	0.449692
GO:0031577~spindle checkpoint	6	0.00291338	5.45848	5.18916
Enrichment Score: 1.6823005440006922
GO:0015630~microtubule cytoskeleton	66	0.000799175	1.50125	1.15642
Enrichment Score: 1.6321822969772277
hsa05130:Pathogenic Escherichia coli infection	16	1.95987e-05	3.5587	0.0236879
Enrichment Score: 1.6146273416664816
cell binding	7	0.000663587	5.79812	0.970178
Enrichment Score: 1.612094133458903
hsa04340:Hedgehog signaling pathway	14	0.000505527	3.00063	0.609357
hsa05217:Basal cell carcinoma	13	0.0012424	2.89144	1.49147
Enrichment Score: 1.6009460741933843
GO:0045661~regulation of myoblast differentiation	6	0.00183702	5.95471	3.30238
Enrichment Score: 1.5777793462833243
region of interest:Nonhelical region (NC2)	5	0.00156853	8.26283	2.86311
region of interest:Nonhelical region (NC1)	5	0.00156853	8.26283	2.86311
Enrichment Score: 1.562278549783709
domain:EGF-like 5; calcium-binding	11	0.000246434	3.97649	0.455051
domain:EGF-like 7; calcium-binding	9	0.000863889	4.16447	1.58662
domain:EGF-like 1	21	0.000973095	2.22869	1.78549
Enrichment Score: 1.5618587872181593
GO:0007517~muscle organ development	37	8.99063e-05	1.98004	0.164074
Enrichment Score: 1.5589448517319757
GO:0015630~microtubule cytoskeleton	66	0.000799175	1.50125	1.15642
Enrichment Score: 1.5229491260749966
GO:0007423~sensory organ development	35	0.0019266	1.72114	3.46075
Enrichment Score: 1.4492229799271028
h_integrinPathway:Integrin Signaling Pathway	11	0.00156982	3.07554	1.98426
Enrichment Score: 1.4170828439168912
GO:0016337~cell-cell adhesion	40	0.00185157	1.65409	3.32813
Enrichment Score: 1.3844451746129502
GO:0004672~protein kinase activity	76	0.000756355	1.45625	1.1891
IPR000719:Protein kinase, core	60	0.00146831	1.50373	2.43565
domain:Protein kinase	58	0.00180149	1.50435	3.28166
GO:0006468~protein amino acid phosphorylation	80	0.0023191	1.38408	4.15178
Enrichment Score: 1.3730307794968235
IPR007087:Zinc finger, C2H2-type	87	1.77652e-05	1.58193	0.0298078
zinc finger region:C2H2-type 1	65	2.27005e-05	1.7128	0.0419996
zinc-finger	169	9.27181e-05	1.32327	0.136086
IPR015880:Zinc finger, C2H2-like	84	0.000160789	1.50088	0.269479
zinc finger region:C2H2-type 2	66	0.000162836	1.59725	0.300903
zinc finger region:C2H2-type 3	66	0.000279533	1.56773	0.51602
zinc finger region:C2H2-type 4	58	0.00138699	1.52141	2.53573
