# Supplementary material for: Gene expression profiling of primary male breast cancers reveals two unique subgroups and identifies N-acetyltransferase-1 (NAT1) as a novel prognostic biomarker
Source: Breast Cancer Res. 2012 Feb 14;14(1):R31. doi: 10.1186/bcr3116 (PMC3496149; doi:10.1186/bcr3116)
Supplement: Additional file 4 — Enrichment in biological process GO terms of the genes up-regulated in luminal M2 tumors vs. luminal M1 tumors. [file bcr3116-S4.XLS]

## Sheet: Blad1
Additional 4. Enrichment in biological process GO-terms of the genes up-regulated in luminal M2 tumors versus luminal M1 tumors.
Term	Count	PValue	Fold Enrichment	FDR
Enrichment Score: 4.920860616786979
mitochondrion	67	3.85335e-08	2.05042	5.57807e-05
GO:0005739~mitochondrion	85	5.14914e-08	1.8241	7.17417e-05
GO:0031090~organelle membrane	86	5.58629e-08	1.81261	7.78325e-05
transit peptide	46	7.64632e-08	2.41648	0.000110687
transit peptide:Mitochondrion	43	7.93298e-07	2.30342	0.00135866
GO:0031966~mitochondrial membrane	36	1.82459e-05	2.19151	0.0254186
GO:0044429~mitochondrial part	48	2.89622e-05	1.89199	0.0403448
GO:0005743~mitochondrial inner membrane	29	6.5704e-05	2.2904	0.0915051
GO:0005740~mitochondrial envelope	36	7.32389e-05	2.0505	0.101994
GO:0019866~organelle inner membrane	29	0.000251792	2.11724	0.350246
mitochondrion inner membrane	17	0.00236016	2.35828	3.36274
GO:0031967~organelle envelope	42	0.00322442	1.59057	4.40003
GO:0031975~envelope	42	0.00326184	1.58774	4.45002
Enrichment Score: 3.803128453682775
endoplasmic reticulum	59	2.14397e-07	2.06783	0.000310359
GO:0030176~integral to endoplasmic reticulum membrane	12	5.26595e-06	5.66545	0.00733669
GO:0005783~endoplasmic reticulum	72	5.96165e-06	1.71873	0.00830591
GO:0031227~intrinsic to endoplasmic reticulum membrane	13	1.04407e-05	4.84545	0.0145458
GO:0031301~integral to organelle membrane	16	0.000337711	2.93041	0.469499
GO:0031300~intrinsic to organelle membrane	17	0.000538212	2.69532	0.747274
GO:0042175~nuclear envelope-endoplasmic reticulum network	24	0.00277751	1.95361	3.8011
GO:0005789~endoplasmic reticulum membrane	23	0.00299371	1.97832	4.09128
Enrichment Score: 3.6688850711450782
IPR002198:Short-chain dehydrogenase/reductase SDR	11	8.00355e-05	4.77138	0.128159
IPR016040:NAD(P)-binding domain	18	0.000120622	2.95578	0.193091
IPR002347:Glucose/ribitol dehydrogenase	10	0.000190796	4.78945	0.305265
nucleotide phosphate-binding region:NADP	10	0.00114599	3.79366	1.94469
Enrichment Score: 3.5554608735393813
nadp	19	2.70948e-05	3.18961	0.0392151
binding site:NADP	7	0.000694306	6.23036	1.18249
nucleotide phosphate-binding region:NADP	10	0.00114599	3.79366	1.94469
Enrichment Score: 3.138943276789391
hsa00280:Valine, leucine and isoleucine degradation	12	2.33808e-06	6.00879	0.00284954
hsa00650:Butanoate metabolism	7	0.00307435	4.6735	3.68316
Enrichment Score: 3.1007350384389887
peroxisome	15	8.44099e-06	4.29012	0.0122184
GO:0042579~microbody	17	9.12176e-06	3.76222	0.0127084
GO:0005777~peroxisome	17	9.12176e-06	3.76222	0.0127084
short sequence motif:Microbody targeting signal	9	0.000179096	5.48084	0.306293
GO:0044438~microbody part	8	0.00234638	4.24909	3.22002
GO:0044439~peroxisomal part	8	0.00234638	4.24909	3.22002
GO:0031907~microbody lumen	5	0.00245368	8.17133	3.36494
GO:0005782~peroxisomal matrix	5	0.00245368	8.17133	3.36494
Enrichment Score: 2.8404049620233263
GO:0006091~generation of precursor metabolites and energy	26	0.000364194	2.18501	0.641513
GO:0015980~energy derivation by oxidation of organic compounds	15	0.000562531	2.93429	0.989241
Enrichment Score: 2.752365040978186
GO:0044429~mitochondrial part	48	2.89622e-05	1.89199	0.0403448
Enrichment Score: 2.718664405448693
lysosome	18	0.000101919	3	0.147436
GO:0000323~lytic vacuole	21	0.000908421	2.2763	1.25827
GO:0005764~lysosome	21	0.000908421	2.2763	1.25827
Enrichment Score: 2.484569300097989
GO:0016054~organic acid catabolic process	14	0.00030074	3.29194	0.530021
GO:0046395~carboxylic acid catabolic process	14	0.00030074	3.29194	0.530021
Enrichment Score: 1.8705289055009882
IPR002155:Thiolase	4	0.00250336	13.1368	3.93646
PIRSF000429:Ac-CoA_Ac_transf	4	0.002716	12.7264	3.64213
Enrichment Score: 1.692267087283436
mhc i	6	3.08888e-05	13.9	0.044705
PIRSF001990:class I histocompatibility antigen	5	0.000238696	13.9195	0.32513
region of interest:Alpha-3	5	0.000364288	12.8563	0.622082
GO:0002474~antigen processing and presentation of peptide antigen via MHC class I	6	0.000572769	8.21602	1.00716
GO:0042612~MHC class I protein complex	7	0.000681897	6.19659	0.945894
IPR001039:MHC class I, alpha chain, alpha1 and alpha2	6	0.00266845	5.99722	4.19087
region of interest:Alpha-1	5	0.00320746	7.71377	5.35358
region of interest:Alpha-2	5	0.00320746	7.71377	5.35358
GO:0032393~MHC class I receptor activity	5	0.00323879	7.68288	4.87758
IPR011161:MHC class I-like antigen recognition	6	0.00325192	5.74734	5.08502
Enrichment Score: 1.6548775690630377
membrane	289	0.000651518	1.17007	0.939002
Enrichment Score: 1.4924266533710964
GO:0006631~fatty acid metabolic process	19	0.00135636	2.32787	2.36954
Enrichment Score: 1.2561239240834436
signal	166	0.000232579	1.29353	0.336152
signal peptide	166	0.000237055	1.29212	0.405226
Enrichment Score: 1.2526601100085557
coenzyme A	6	0.00380229	5.56	5.36536
Enrichment Score: 1.2161381692963351
metal ion-binding site:Potassium; via carbonyl oxygen	4	0.000749834	18.5131	1.2765
Enrichment Score: 1.151386227505572
GO:0004364~glutathione transferase activity	6	0.00104734	7.27852	1.60229
GO:0016765~transferase activity, transferring alkyl or aryl (other than methyl) groups	8	0.00297481	4.09754	4.48851
